# Supplementary material for: High-precision, large-domain three-dimensional manipulation of nano-materials for fabrication nanodevices
Source: Nanoscale Res Lett. 2011 Jul 27;6(1):473. doi: 10.1186/1556-276X-6-473 (PMC3211986; doi:10.1186/1556-276X-6-473)
Supplement: Additional file 2 — Supporting information: movies. Movie.zip, 2573K. [file 1556-276X-6-473-S2.ZIP]

Archive with 6 entries (5 files):
- Movie/
- Movie/Movie 1.wmv
- Movie/Movie 2.wmv
- Movie/Movie 3.wmv
- Movie/Movie 4.wmv
- Movie/Thumbs.db
